# Supplementary material for: MicroRNA expression patterns in the malignant progression of gliomas and a 5-microRNA signature for prognosis
Source: Oncotarget. 2014 Nov 4;5(24):12908–15. doi: 10.18632/oncotarget.2679 (PMC4350338; doi:10.18632/oncotarget.2679)
Supplement: Supplementary file 2 [file oncotarget-05-12908-s002.xlsx]

## Sheet: Sheet1
	Supplementary Table 1. clinical features of 116 glioma patients
	Sample ID	Gender	Age	Histology	Grade
	Sample 1	Male	44	Secondary Glioblastoma	4
	Sample 10	Male	41	astrocytoma	3
	Sample 100	Male	19	astrocytoma	2
	Sample 101	Male	20	astrocytoma	2
	Sample 102	Female	39	astrocytoma	2
	Sample 103	Male	50	astrocytoma	2
	Sample 104	Male	25	astrocytoma	2
	Sample 105	Male	18	astrocytoma	2
	Sample 106	Male	38	astrocytoma	2
	Sample 107	Male	30	astrocytoma	2
	Sample 108	Male	45	astrocytoma	2
	Sample 109	Male	25	astrocytoma	2
	Sample 11	Female	37	astrocytoma	2
	Sample 110	Male	36	astrocytoma	2
	Sample 111	Male	31	astrocytoma	2
	Sample 112	Female	48	astrocytoma	2
	Sample 113	Male	36	astrocytoma	2
	Sample 114	Male	32	astrocytoma	2
	Sample 115	Male	46	Secondary Glioblastoma	4
	Sample 116	Female	30	Secondary Glioblastoma	4
	Sample 12	Female	61	astrocytoma	2
	Sample 13	Female	27	oligoastrocytoma	3
	Sample 14	Female	50	oligodendrocytoma	3
	Sample 15	Female	44	oligodendrocytoma	2
	Sample 16	Male	40	oligodendrocytoma	3
	Sample 17	Female	50	oligoastrocytoma	3
	Sample 18	Female	37	astrocytoma	2
	Sample 19	Male	30	astrocytoma	2
	Sample 2	Male	53	oligodendrocytoma	2
	Sample 20	Male	39	oligodendrocytoma	3
	Sample 21	Female	31	astrocytoma	2
	Sample 22	Female	42	astrocytoma	2
	Sample 23	Male	42	astrocytoma	2
	Sample 24	Female	49	oligodendrocytoma	2
	Sample 25	Male	42	oligoastrocytoma	3
	Sample 26	Female	27	astrocytoma	3
	Sample 27	Female	35	astrocytoma	3
	Sample 28	Female	57	oligoastrocytoma	3
	Sample 29	Female	35	oligoastrocytoma	3
	Sample 3	Male	40	Secondary Glioblastoma	4
	Sample 30	Male	18	oligoastrocytoma	3
	Sample 31	Female	60	astrocytoma	3
	Sample 32	Male	63	astrocytoma	3
	Sample 33	Female	38	astrocytoma	2
	Sample 34	Male	33	oligodendrocytoma	3
	Sample 35	Female	32	astrocytoma	2
	Sample 36	Female	40	astrocytoma	2
	Sample 37	Female	52	oligodendrocytoma	2
	Sample 38	Female	29	oligoastrocytoma	3
	Sample 39	Male	66	oligoastrocytoma	3
	Sample 4	Male	28	Secondary Glioblastoma	4
	Sample 40	Female	50	astrocytoma	2
	Sample 41	Male	37	astrocytoma	2
	Sample 42	Male	54	astrocytoma	2
	Sample 43	Male	43	oligodendrocytoma	3
	Sample 44	Male	59	astrocytoma	3
	Sample 45	Female	25	oligoastrocytoma	3
	Sample 46	Male	33	astrocytoma	2
	Sample 47	Female	71	astrocytoma	3
	Sample 48	Female	43	astrocytoma	3
	Sample 49	Male	28	oligodendrocytoma	3
	Sample 5	Male	42	astrocytoma	3
	Sample 50	Male	31	astrocytoma	2
	Sample 51	Male	36	astrocytoma	2
	Sample 52	Male	54	oligoastrocytoma	3
	Sample 53	Female	35	oligodendrocytoma	2
	Sample 54	Female	20	astrocytoma	2
	Sample 55	Male	45	astrocytoma	2
	Sample 56	Male	37	astrocytoma	2
	Sample 57	Male	38	Secondary Glioblastoma	4
	Sample 58	Male	31	astrocytoma	2
	Sample 59	Male	45	oligoastrocytoma	3
	Sample 6	Male	35	Secondary Glioblastoma	4
	Sample 60	Male	45	oligodendrocytoma	3
	Sample 61	Female	37	astrocytoma	3
	Sample 62	Female	61	oligodendrocytoma	3
	Sample 63	Female	33	oligodendrocytoma	2
	Sample 64	Male	32	oligodendrocytoma	2
	Sample 65	Male	24	astrocytoma	3
	Sample 66	Male	60	oligoastrocytoma	3
	Sample 67	Male	32	oligodendrocytoma	3
	Sample 68	Female	38	oligodendrocytoma	3
	Sample 69	Male	28	oligoastrocytoma	3
	Sample 7	Male	61	oligoastrocytoma	3
	Sample 70	Male	38	oligoastrocytoma	3
	Sample 71	Male	37	astrocytoma	2
	Sample 72	Female	18	oligodendrocytoma	3
	Sample 73	Female	44	oligoastrocytoma	3
	Sample 74	Male	25	Secondary Glioblastoma	4
	Sample 75	Female	25	astrocytoma	2
	Sample 76	Male	25	astrocytoma	2
	Sample 77	Male	43	oligodendrocytoma	2
	Sample 78	Female	44	astrocytoma	2
	Sample 79	Female	39	Secondary Glioblastoma	4
	Sample 8	Male	28	oligoastrocytoma	3
	Sample 80	Male	39	astrocytoma	2
	Sample 81	Female	37	astrocytoma	2
	Sample 82	Male	34	oligodendrocytoma	3
	Sample 83	Female	62	oligoastrocytoma	3
	Sample 84	Female	43	oligodendrocytoma	2
	Sample 85	Male	33	oligodendrocytoma	2
	Sample 86	Male	37	astrocytoma	2
	Sample 87	Male	47	astrocytoma	2
	Sample 88	Female	52	astrocytoma	2
	Sample 89	Male	61	oligoastrocytoma	3
	Sample 9	Male	60	astrocytoma	3
	Sample 90	Female	62	oligodendrocytoma	3
	Sample 91	Male	36	astrocytoma	2
	Sample 92	Male	21	astrocytoma	2
	Sample 93	Female	57	oligodendrocytoma	2
	Sample 94	Male	48	oligodendrocytoma	2
	Sample 95	Female	49	astrocytoma	2
	Sample 96	Female	51	oligodendrocytoma	2
	Sample 97	Female	38	astrocytoma	2
	Sample 98	Male	23	oligodendrocytoma	2
	Sample 99	Male	54	astrocytoma	2
